# Supplementary material for: Polyclonal Antibody Generation against PvTRAg for the Development of a Diagnostic Assay for Plasmodium vivax
Source: Diagnostics (Basel). 2023 Feb 22;13(5):835. doi: 10.3390/diagnostics13050835 (PMC10001162; doi:10.3390/diagnostics13050835)
Supplement: Supplementary file 1 [file diagnostics-13-00835-s001.zip]

Archive with 1 entries (1 files):
- diagnostics-2061024-supplementary.pdf
